# Supplementary material for: Light-Modulated Circadian Synaptic Plasticity in the Somatosensory Cortex: Link to Locomotor Activity
Source: Int J Mol Sci. 2024 Nov 29;25(23):12870. doi: 10.3390/ijms252312870 (PMC11641775; doi:10.3390/ijms252312870)
Supplement: Supplementary file 1 [file ijms-25-12870-s001.zip]

Archive with 1 entries (1 files):
- ijms-3312893-supplementary.pdf
